# Supplementary material for: Ulinastatin in the treatment of radiotherapy-induced oral mucositis in locoregionally advanced nasopharyngeal carcinoma: a phase 3 randomized clinical trial
Source: Nat Commun. 2025 Mar 23;16:2848. doi: 10.1038/s41467-025-57884-6 (PMC11930952; doi:10.1038/s41467-025-57884-6)
Supplement: Supplementary file 4 — Source Data [file 41467_2025_57884_MOESM4_ESM.xlsx]

## Sheet: Figure 2(A)
Grading of RTOM	UTI group (Patient No.)				Control group (Patient No.)
Grade 0	1				1
Grade 1	22				16
Grade 2	43				36
Grade 3	23				37
Grade 4	0				0

## Sheet: Figure 2(B)
Weeks	UTI group (Patient No.)				Control group (Patient No.)
0	0				0
1	0				0
2	1				1
3	2				6
4	10				13
5	15				20
6	18				27
7	23				37

## Sheet: Figure 2(A)+2(B)
Patient No.	Grading of RTOM
	Week 0	Week 1	Week 2	Week 3	Week 4	Week 5	Week 6	Week 7
1	0	0	0	0	0	0	0	2
2	0	0	0	0	0	0	1	0
3	0	0	0	0	0	0	2	0
4	0	0	0	2	3	3	3	3
5	0	0	0	2	0	0	0	0
6	0	0	1	0	1	1	0	0
7	0	0	0	0	3	3	3	3
8	0	0	0	2	2	0	2	2
9	0	0	0	1	1	2	3	3
10	0	0	0	1	2	0	0	2
11	0	0	0	0	1	1	1	1
12	0	0	0	1	1	1	2	2
13	0	0	0	1	2	1	1	1
14	0	0	1	1	2	2	2	1
15	0	0	1	2	2	2	1	1
16	0	0	0	0	2	1	3	3
17	0	0	0	0	2	1	1	1
18	0	0	0	3	3	3	3	2
19	0	0	0	2	2	2	2	2
20	0	0	1	1	0	1	1	1
21	0	0	1	1	0	1	1	1
22	0	0	0	0	1	1	1	1
23	0	0	1	2	2	2	2	2
24	0	0	1	1	2	2	2	1
25	0	0	0	1	2	2	2	2
26	0	0	0	2	2	2	2	2
27	0	0	1	1	1	2	2	2
28	0	1	2	2	2	2	2	1
29	0	0	1	1	1	1	1	1
30	0	0	0	0	1	1	1	1
31	0	0	0	0	2	1	1	1
32	0	0	3	3	3	3	3	2
33	0	0	0	1	1	1	2	2
34	0	0	0	1	2	1	1	1
35	0	0	0	1	2	2	2	2
36	0	0	2	2	3	2	2	3
37	0	0	0	2	2	2	2	2
38	0	0	1	0	1	3	3	2
39	0	0	3	3	3	3	3	3
40	0	0	1	1	1	2	3	3
41	0	0	1	2	2	2	2	2
42	0	1	1	1	1	1	2	2
43	0	0	0	0	1	0	0	0
44	0	0	1	1	1	2	1	1
45	0	0	1	2	3	3	3	2
46	0	0	0	1	1	0	2	2
47	0	0	0	0	0	0	0	0
48	0	0	0	0	1	1	2	3
49	0	0	0	1	1	2	2	3
50	0	0	1	2	2	2	2	2
51	0	0	1	1	1	1	1	1
52	0	0	0	0	0	1	2	3
53	0	0	0	0	0	1	2	3
54	0	0	0	0	0	1	2	3
55	0	0	0	1	1	0	0	0
56	0	0	0	0	1	1	2	3
57	0	0	0	0	0	2	3	3
58	0	0	1	1	2	2	2	2
59	0	0	0	0	1	1	2	3
60	0	0	1	2	2	2	3	3
61	0	0	0	1	1	2	2	3
62	0	0	0	1	0	1	1	1
63	0	1	2	2	2	2	2	2
64	0	0	1	2	2	1	2	2
65	0	0	1	2	2	2	1	1
66	0	0	0	0	1	1	1	1
67	0	0	0	1	1	1	1	1
68	0	0	1	1	2	3	3	3
69	0	0	1	1	2	2	2	2
70	0	0	1	1	2	2	1	1
71	0	0	0	1	2	2	2	2
72	0	0	0	0	0	3	3	3
73	0	0	0	1	2	1	0	0
74	0	0	1	1	2	3	3	3
75	0	0	1	2	2	2	2	2
76	0	0	1	1	2	1	2	1
77	0	0	0	1	1	1	2	2
78	0	0	0	0	1	1	1	1
79	0	0	0	0	0	1	2	2
80	0	0	0	2	2	2	2	2
81	0	0	0	2	2	1	1	1
82	0	0	0	1	1	1	1	1
83	0	0	0	1	2	3	3	3
84	0	0	0	2	3	3	3	3
85	0	0	0	1	1	1	1	1
86	0	0	0	1	1	2	2	2
87	0	1	1	1	1	2	2	1
88	0	0	0	0	1	1	1	1
89	0	0	0	1	2	3	2	1
90	0	0	0	1	1	2	2	2
91	0	0	1	3	3	3	3	3
92	0	0	0	2	3	3	2	3
93	0	0	0	0	1	1	1	2
94	0	0	0	1	1	2	3	3
95	0	0	1	1	1	1	1	1
96	0	0	0	1	2	2	2	2
97	0	0	0	1	1	1	2	2
98	0	0	0	3	3	3	3	3
99	0	0	0	1	1	0	0	0
100	0	0	1	1	2	2	2	3
101	0	0	0	1	1	1	1	1
102	0	0	1	1	1	1	2	3
103	0	0	0	1	1	1	1	1
104	0	0	0	0	1	0	1	1
105	0	0	1	2	3	3	3	3
106	0	0	0	0	0	1	1	1
107	0	0	0	0	0	0	1	2
108	0	0	0	0	1	1	1	1
109	0	0	0	1	1	1	2	2
110	0	0	0	0	2	2	3	3
111	0	0	0	1	2	3	3	3
112	0	0	0	0	1	1	1	2
113	0	0	0	0	1	1	1	1
114	0	0	0	2	2	2	2	1
115	0	0	0	0	1	1	2	2
116	0	0	0	0	1	1	1	2
117	0	0	0	1	2	2	3	3
118	0	0	0	0	0	1	1	1
119	0	0	0	0	1	1	1	1
120	0	0	0	1	2	2	2	2
121	0	0	0	1	2	2	3	3
122	0	0	1	2	3	3	3	3
123	0	0	0	1	1	2	2	2
124	0	0	0	0	1	1	1	1
125	0	0	0	2	3	3	3	3
126	0	0	0	2	2	2	2	2
127	0	0	0	1	1	2	1	1
128	0	0	1	1	2	2	2	3
129	0	0	0	1	2	2	2	2
130	0	0	0	1	1	2	2	3
131	0	0	0	0	1	1	0	0
132	0	0	1	2	2	2	2	2
133	0	0	1	2	1	1	1	1
134	0	0	0	0	1	1	2	2
135	0	0	1	1	2	3	3	3
136	0	0	1	1	2	1	1	1
137	0	0	0	1	2	2	3	2
138	0	0	1	2	2	2	2	2
139	0	0	1	2	2	2	2	2
140	0	0	1	0	1	1	2	1
141	0	1	1	3	3	3	3	3
142	0	0	0	2	3	3	2	2
143	0	0	0	1	2	2	1	1
144	0	0	0	1	2	1	2	2
145	0	0	0	0	2	2	1	1
146	0	0	0	0	0	1	0	3
147	0	0	0	0	0	0	0	0
148	0	0	0	1	2	3	3	3
149	0	0	1	1	2	2	2	2
150	0	0	0	0	0	1	1	1
151	0	0	1	1	3	3	3	2
152	0	0	1	1	1	1	1	1
153	0	0	0	2	2	2	2	2
154	0	0	0	1	1	1	2	3
155	0	0	0	1	1	1	1	1
156	0	0	1	1	2	1	1	1
157	0	0	1	3	3	3	3	3
158	0	0	0	0	0	1	3	1
159	0	0	0	1	3	3	2	1
160	0	0	0	0	0	1	1	1
161	0	0	1	2	3	3	3	3
162	0	0	0	1	2	2	2	1
163	0	0	0	2	3	3	3	3
164	0	0	2	2	2	2	3	3
165	0	0	0	2	2	2	2	2
166	0	0	0	1	2	3	3	3
167	0	0	1	2	2	2	2	2
168	0	0	0	2	2	2	2	1
169	0	0	1	2	2	3	3	3
170	0	1	1	1	1	1	2	1
171	0	0	1	1	1	2	2	1
172	0	0	0	1	1	1	1	1
173	0	0	1	1	1	1	1	1
174	0	0	0	1	1	1	1	1
175	0	0	2	2	2	3	3	3
176	0	0	1	1	1	2	2	2
177	0	0	0	1	1	1	1	1
178	0	0	0	1	2	2	1	2
179	0	0	2	2	3	3	3	3

## Sheet: Figure 3(A)
Grading of oral pain	UTI group (Patient No.)				Control group (Patient No.)
Mild	27				23
Moderate	42				34
Severe	20				33

## Sheet: Figure 3(B)
Weeks	UTI group (Patient No.)				Control group (Patient No.)
0	0				0
1	1				0
2	2				1
3	6				6
4	12				17
5	15				23
6	18				28
7	20				33

## Sheet: Figure 3(A)+3(B) 
Patient No.	Grading of oral pain(0 = no pain, 1 = mild pain, 2 = moderate pain, 3 = severe pain)
	Week 0	Week 1	Week 2	Week 3	Week 4	Week 5	Week 6	Week 7
1	0	0	0	0	0	0	0	1
2	0	0	0	0	0	0	0	0
3	0	0	0	0	0	0	1	0
4	0	0	0	2	3	2	3	3
5	0	0	1	1	0	0	1	1
6	0	0	0	0	0	0	2	0
7	0	0	0	0	3	1	1	2
8	0	0	0	1	0	0	2	2
9	0	0	1	2	2	3	3	3
10	0	0	0	0	0	0	0	0
11	0	0	0	0	1	1	1	1
12	0	0	0	2	2	2	3	3
13	0	0	2	1	3	2	1	1
14	0	0	1	1	1	1	2	2
15	0	0	1	2	2	2	2	2
16	0	0	0	0	2	2	2	3
17	0	0	0	0	1	0	1	2
18	0	0	1	2	3	2	2	2
19	0	0	0	2	2	1	2	2
20	0	0	1	3	0	0	2	2
21	0	0	1	1	0	1	1	1
22	0	0	0	0	0	1	1	1
23	0	0	0	1	2	2	1	1
24	0	0	0	1	2	2	2	2
25	0	0	0	0	1	0	2	2
26	0	0	0	2	0	1	1	1
27	0	0	0	0	0	0	2	1
28	0	0	1	1	1	1	1	1
29	0	0	1	1	1	1	2	1
30	0	0	0	1	1	0	0	0
31	0	0	0	0	2	1	1	1
32	0	0	3	3	2	3	2	2
33	0	1	2	0	0	0	0	1
34	0	0	0	1	2	1	1	1
35	0	0	0	2	3	2	3	3
36	0	0	0	2	2	2	2	2
37	0	0	0	2	2	2	1	1
38	0	0	0	0	1	2	3	3
39	0	0	2	3	2	2	2	1
40	0	0	1	1	1	1	1	2
41	0	0	0	2	3	1	2	2
42	0	1	2	1	1	0	1	3
43	0	0	0	1	1	1	0	0
44	0	0	1	1	1	1	1	1
45	0	0	0	3	3	3	3	3
46	0	0	0	1	1	1	2	1
47	0	1	1	1	1	1	1	1
48	0	0	0	0	1	1	1	2
49	0	0	0	0	1	1	2	2
50	0	0	0	1	0	1	2	2
51	0	0	1	2	2	2	2	1
52	0	0	0	0	1	1	1	2
53	0	0	0	0	1	1	1	2
54	0	0	0	0	0	1	1	2
55	0	0	1	1	1	0	0	0
56	0	0	0	0	1	1	1	2
57	0	0	0	0	0	2	2	2
58	0	0	1	1	1	2	2	2
59	0	0	0	0	1	1	1	2
60	0	0	0	2	2	2	2	2
61	0	0	0	1	1	1	2	3
62	0	0	1	1	2	2	0	1
63	0	1	1	1	2	1	1	1
64	0	0	0	0	0	0	0	0
65	0	0	1	2	2	2	2	2
66	0	0	0	1	0	0	0	0
67	0	0	0	0	1	1	1	1
68	0	0	0	0	2	3	3	3
69	0	0	0	2	1	2	2	2
70	0	1	1	1	1	1	1	1
71	0	0	0	0	1	2	2	2
72	0	0	0	0	0	3	3	3
73	0	0	0	0	2	2	0	0
74	0	0	0	0	3	2	3	3
75	0	0	1	1	2	2	2	2
76	0	0	1	1	0	1	1	1
77	0	0	0	2	2	2	2	2
78	0	0	0	0	1	1	1	1
79	0	0	0	0	0	0	3	3
80	0	0	0	3	2	3	3	3
81	0	0	2	2	2	0	0	0
82	0	0	0	1	1	1	1	1
83	0	0	0	1	3	3	3	3
84	0	0	0	3	2	1	1	1
85	0	0	0	2	2	2	2	2
86	0	0	0	0	0	2	2	0
87	0	0	1	1	1	1	1	1
88	0	0	0	0	1	1	1	1
89	0	0	0	1	3	2	2	3
90	0	0	0	2	2	2	3	3
91	0	0	1	3	3	3	3	3
92	0	0	0	2	0	0	2	2
93	0	0	0	0	0	0	0	0
94	0	0	1	1	1	1	2	2
95	0	0	2	2	2	2	2	2
96	0	0	0	0	2	3	3	3
97	0	0	0	1	1	1	2	2
98	0	0	0	3	3	1	1	1
99	0	0	0	0	2	0	3	2
100	0	0	1	3	3	1	2	2
101	0	0	0	0	1	1	2	3
102	0	0	1	1	2	2	2	3
103	0	0	0	1	1	1	1	1
104	0	0	0	0	1	0	1	1
105	0	0	1	2	2	2	2	1
106	0	0	0	0	0	0	0	0
107	0	0	0	0	1	1	1	1
108	0	0	0	2	0	0	0	0
109	0	0	0	0	1	3	3	3
110	0	0	1	0	2	2	2	3
111	0	0	0	1	1	2	2	2
112	0	0	1	1	1	1	2	2
113	0	0	0	1	0	0	0	0
114	0	0	0	1	1	2	2	2
115	0	0	1	2	1	1	2	2
116	0	0	1	1	1	1	0	0
117	0	0	1	3	3	3	3	3
118	0	0	0	0	0	1	1	1
119	0	0	1	1	1	1	2	2
120	0	0	0	1	1	1	1	1
121	0	0	0	1	2	2	3	3
122	0	0	1	2	3	2	2	2
123	0	0	0	0	0	1	1	1
124	0	1	0	1	0	0	0	0
125	0	1	2	2	2	3	3	1
126	0	0	0	1	2	2	2	2
127	0	0	1	1	2	0	0	0
128	0	1	1	1	1	1	1	2
129	0	0	0	1	1	2	2	2
130	0	0	1	1	1	2	2	3
131	0	0	0	1	1	2	3	0
132	0	0	1	1	1	1	1	1
133	0	1	1	1	1	1	1	1
134	0	1	1	1	1	1	1	1
135	0	0	0	1	2	2	2	2
136	0	0	1	2	3	3	3	2
137	0	0	0	1	2	3	3	2
138	0	0	1	1	1	1	1	1
139	0	1	1	1	2	2	2	2
140	0	0	0	0	0	0	1	0
141	0	0	2	2	2	2	3	2
142	0	0	1	2	3	2	2	2
143	0	1	1	2	3	2	2	3
144	0	1	1	2	2	1	1	2
145	0	3	2	2	2	2	2	2
146	0	0	0	1	1	1	2	2
147	0	0	0	0	0	1	0	0
148	0	0	1	2	2	2	1	1
149	0	0	0	1	1	2	2	2
150	0	0	0	1	1	1	1	1
151	0	2	2	2	2	2	2	2
152	0	1	2	2	2	2	2	2
153	0	0	2	2	2	1	2	2
154	0	0	0	1	1	1	1	1
155	0	1	1	1	1	1	1	1
156	0	0	1	1	1	1	1	1
157	0	0	1	1	3	2	2	2
158	0	1	1	1	2	2	2	2
159	0	0	0	1	3	3	2	1
160	0	1	1	2	2	2	2	2
161	0	0	0	2	2	2	2	2
162	0	0	1	2	2	2	2	2
163	0	0	1	2	3	2	3	3
164	0	1	2	2	2	2	2	2
165	0	0	1	1	3	3	2	2
166	0	0	0	1	2	2	2	2
167	0	0	0	0	0	0	0	0
168	0	0	0	0	0	0	0	0
169	0	2	3	2	2	2	3	2
170	0	1	0	2	2	3	3	2
171	0	0	1	2	2	3	3	3
172	0	0	0	1	1	1	1	1
173	0	0	1	1	1	1	1	1
174	0	1	1	1	1	1	1	1
175	0	1	1	1	2	1	1	2
176	0	0	0	1	1	1	2	2
177	0	0	0	0	0	0	0	0
178	0	0	0	1	1	2	2	1
179	0	0	2	2	2	2	2	2

## Sheet: Supplementary Figure 1（A）+（B）
UTI group			Control group
Patient No.	Onset times	Duration	Patient No.	Onset times	Duration
1	18	24	1	32	11
2	24	18	2	32	10
3	11	30	3	16	27
4	30	11	4	21	8
5	23	13	5	10	42
6	40	7	6	33	16
7	40	6	7	40	8
8	41	7	8	39	7
9	42	7	9	38	11
10	26	19	10	35	7
11	18	16	11	36	8
12	19	12	12	40	5
13	42	5	13	29	18
14	33	12	14	33	17
15	27	17	15	27	18
16	33	7	16	26	2
17	16	28	17	15	30
18	19	14	18	33	11
19	25	18	19	15	25
20	21	19	20	42	2
21	33	2	21	21	26
22	23	11	22	27	18
23	30	11	23	35	15
			24	36	14
			25	22	31
			26	20	23
			27	39	8
			28	37	6
			29	35	10
			30	42	7
			31	10	35
			32	18	28
			33	20	28
			34	35	14
			35	28	23
			36	25	21
			37	19	28

## Sheet: Supplementary Figure 2（A）
Patient No.	OS (D)	Status
1	2193	0
2	2184	0
3	707	1
4	2169	0
5	2155	0
6	2137	0
7	2133	0
8	2124	0
9	2109	0
10	2099	0
11	2099	0
12	2091	0
13	2091	0
14	2088	0
15	2081	0
16	2079	0
17	2079	0
18	2077	0
19	2073	0
20	78	1
21	2064	0
22	2063	0
23	2051	0
24	419	1
25	2038	0
26	2038	0
27	2038	0
28	2032	0
29	2031	0
30	2029	0
31	2008	0
32	545	1
33	2023	0
34	2016	0
35	2021	0
36	2017	0
37	2019	0
38	2000	0
39	1989	0
40	1987	0
41	286	1
42	1952	0
43	1941	0
44	1945	0
45	1927	0
46	1903	0
47	1853	0
48	1889	0
49	1885	0
50	1863	0
51	1853	0
52	1843	0
53	1836	0
54	1815	0
55	1764	0
56	1795	0
57	1785	0
58	1785	0
59	1785	0
60	1780	0
61	1772	0
62	1772	0
63	1770	0
64	1750	0
65	1732	0
66	1732	0
67	1721	0
68	1717	0
69	1716	0
70	1646	0
71	1692	0
72	1689	0
73	1685	0
74	1681	0
75	1661	0
76	1657	0
77	1619	0
78	1617	0
79	1233	1
80	1576	0
81	1576	0
82	1556	0
83	1574	0
84	1546	0
85	1541	0
86	1519	0
87	1511	0
88	1510	0
89	1561	0
90	1521	0
91	1514	0
92	1506	0
93	1499	0
94	1493	0
95	1486	0
96	1482	0
97	1479	0
98	1439	0
99	1402	0
100	1387	0
101	1435	0
102	1429	0
103	1420	0
104	1386	0
105	1402	0
106	1380	0
107	1380	0
108	1365	0
109	1373	0
110	1364	0
111	1359	0
112	1345	0
113	1345	0
114	1353	0
115	1331	0
116	724	1
117	1352	0
118	1330	0
119	1316	0
120	1304	0
121	1288	0
122	1279	0
123	1281	0
124	1269	0
125	1247	0
126	1246	0
127	1245	0
128	509	1
129	1227	0
130	1223	0
131	1220	0
132	1219	0
133	1205	0
134	1202	0
135	1199	0
136	1176	0
137	1176	0
138	1161	0
139	1151	0
140	1136	0
141	1122	0
142	1119	0
143	1115	0
144	1107	0
145	1098	0
146	1094	0
147	1093	0
148	1076	0
149	1065	0
150	1063	0
151	1051	0
152	1044	0
153	1023	0
154	1023	0
155	1021	0
156	1016	0
157	1014	0
158	987	0
159	987	0
160	982	0
161	966	0
162	947	0
163	939	0
164	622	1
165	930	0
166	930	0
167	919	0
168	918	0
169	836	0
170	834	0
171	831	0
172	825	0
173	819	0
174	819	0
175	812	0
176	805	0
177	791	0
178	783	0
179	764	0

## Sheet: Supplementary Figure 2（B）
Patient No.	LRRFS (D)	Status
1	2193	0
2	2184	0
3	707	0
4	2169	0
5	2155	0
6	2137	0
7	2133	0
8	2124	0
9	2109	0
10	2099	0
11	2099	0
12	2091	0
13	2091	0
14	2088	0
15	2081	0
16	2079	0
17	2079	0
18	2077	0
19	2073	0
20	47	0
21	2064	0
22	643	1
23	1504	1
24	419	0
25	2038	0
26	2038	0
27	2038	0
28	2032	0
29	2031	0
30	2029	0
31	2008	0
32	545	0
33	2023	0
34	2016	0
35	1141	1
36	2017	0
37	2019	0
38	2000	0
39	1989	0
40	1987	0
41	286	0
42	1952	0
43	261	1
44	1945	0
45	1927	0
46	1903	0
47	1853	0
48	1889	0
49	1885	0
50	1863	0
51	1853	0
52	1843	0
53	1836	0
54	935	1
55	1764	0
56	1795	0
57	1785	0
58	1785	0
59	1785	0
60	1780	0
61	1772	0
62	1772	0
63	1770	0
64	1750	0
65	1732	0
66	1732	0
67	1721	0
68	1717	0
69	1716	0
70	1646	0
71	769	1
72	1689	0
73	1330	1
74	1681	0
75	1661	0
76	1657	0
77	1619	0
78	560	1
79	373	1
80	1576	0
81	1576	0
82	1556	0
83	900	1
84	1546	0
85	1541	0
86	1519	0
87	1511	0
88	1510	0
89	1561	0
90	1521	0
91	1514	0
92	1506	0
93	1499	0
94	1493	0
95	1486	0
96	1482	0
97	1479	0
98	1439	0
99	1402	0
100	1387	0
101	1435	0
102	1429	0
103	1420	0
104	1386	0
105	1402	0
106	1380	0
107	1380	0
108	1365	0
109	1373	0
110	1364	0
111	1359	0
112	1345	0
113	1345	0
114	1353	0
115	1331	0
116	724	0
117	1352	0
118	1330	0
119	1316	0
120	1304	0
121	1288	0
122	1279	0
123	1260	1
124	1269	0
125	1247	0
126	1246	0
127	1245	0
128	509	0
129	1227	0
130	1223	0
131	656	1
132	1219	0
133	1205	0
134	1202	0
135	1199	0
136	1176	0
137	1176	0
138	1161	0
139	520	1
140	1136	0
141	1122	0
142	1119	0
143	1115	0
144	1107	0
145	1098	0
146	1094	0
147	1093	0
148	1076	0
149	1065	0
150	1063	0
151	1051	0
152	1044	0
153	1023	0
154	1023	0
155	1021	0
156	1016	0
157	1014	0
158	987	0
159	987	0
160	982	0
161	966	0
162	947	0
163	465	1
164	622	0
165	930	0
166	764	1
167	919	0
168	918	0
169	836	0
170	834	0
171	831	0
172	825	0
173	819	0
174	819	0
175	812	0
176	805	0
177	791	0
178	783	0
179	764	0

## Sheet: Supplementary Figure 2（C）
Patient No.	DMFS (D)	Status
1	2193	0
2	2184	0
3	254	1
4	2169	0
5	2155	0
6	2137	0
7	2133	0
8	2124	0
9	2109	0
10	2099	0
11	2099	0
12	2091	0
13	2091	0
14	2088	0
15	2081	0
16	2079	0
17	2079	0
18	2077	0
19	2073	0
20	70	1
21	2064	0
22	2063	0
23	2051	0
24	140	1
25	2038	0
26	2038	0
27	2038	0
28	1788	0
29	2031	0
30	2029	0
31	2008	0
32	545	0
33	2023	0
34	2016	0
35	1181	1
36	2017	0
37	2019	0
38	2000	0
39	1989	0
40	1987	0
41	260	1
42	1952	0
43	1941	0
44	1945	0
45	1927	0
46	1903	0
47	1601	1
48	1889	0
49	1885	0
50	1863	0
51	1853	0
52	1843	0
53	1836	0
54	1815	0
55	1764	0
56	1795	0
57	1785	0
58	1785	0
59	1785	0
60	1780	0
61	1772	0
62	1772	0
63	1770	0
64	1750	0
65	1732	0
66	1732	0
67	1721	0
68	1717	0
69	1716	0
70	1646	0
71	1692	0
72	1689	0
73	1685	0
74	1681	0
75	1661	0
76	1657	0
77	1619	0
78	1617	0
79	1373	0
80	1576	0
81	1576	0
82	1556	0
83	1574	0
84	1546	0
85	1541	0
86	1519	0
87	1511	0
88	1510	0
89	722	1
90	1521	0
91	1514	0
92	1506	0
93	1499	0
94	1493	0
95	1486	0
96	1482	0
97	1479	0
98	1439	0
99	1402	0
100	1387	0
101	1435	0
102	1429	0
103	1420	0
104	1386	0
105	1402	0
106	1380	0
107	1380	0
108	1365	0
109	1373	0
110	1364	0
111	1359	0
112	1345	0
113	1345	0
114	1353	0
115	717	1
116	724	0
117	1352	0
118	1330	0
119	1316	0
120	1304	0
121	1288	0
122	1279	0
123	1281	0
124	1269	0
125	1247	0
126	1246	0
127	1245	0
128	138	1
129	1227	0
130	1223	0
131	1220	0
132	1219	0
133	1205	0
134	1202	0
135	1199	0
136	164	1
137	1176	0
138	1161	0
139	1151	0
140	1136	0
141	1122	0
142	1119	0
143	1115	0
144	1107	0
145	1098	0
146	1094	0
147	1093	0
148	1076	0
149	1065	0
150	1063	0
151	1051	0
152	1044	0
153	1023	0
154	1023	0
155	1021	0
156	1016	0
157	1014	0
158	987	0
159	987	0
160	982	0
161	966	0
162	947	0
163	939	0
164	401	1
165	930	0
166	930	0
167	919	0
168	918	0
169	781	1
170	834	0
171	831	0
172	825	0
173	819	0
174	819	0
175	812	0
176	805	0
177	791	0
178	783	0
179	764	0

[truncated: 1 more sheets: Supplementary Figure 2（D）]
